# Supplementary material for: Listeria monocytogenes σA Is Sufficient to Survive Gallbladder Bile Exposure
Source: Front Microbiol. 2019 Sep 4;10:2070. doi: 10.3389/fmicb.2019.02070 (PMC6737072; doi:10.3389/fmicb.2019.02070)
Supplement: Supplementary file 1 [file Table_1.XLSX]

## Sheet: Supplementary Table 1 
Supplementary Table S1. Summary of RNA-seq coverage data
Strains	Replicates	Conditions	Strands	% of mapped reads	% of rRNA match rate
WT	R1	BHI	sense	0.904	0.001
			antisense	0.826
WT	R2	BHI	sense	0.858	0.001
			antisense	0.806
WT	R3	BHI	sense	0.89	0.002
			antisense	0.837
ΔsigBCHL	R1	BHI	sense	0.846	0.001
			antisense	0.77
ΔsigBCHL	R2	BHI	sense	0.882	0.001
			antisense	0.814
ΔsigBCHL	R3	BHI	sense	0.908	0.001
			antisense	0.835
WT	R1	Bile	sense	0.799	0.13
			antisense	0.748
WT	R2	Bile	sense	0.883	0.001
			antisense	0.819
WT	R3	Bile	sense	0.881	0.002
			antisense	0.796
ΔsigBCHL	R1	Bile	sense	0.843	0.048
			antisense	0.799
ΔsigBCHL	R2	Bile	sense	0.882	0.013
			antisense	0.828
ΔsigBCHL	R3	Bile	sense	0.928	0.006
			antisense	0.844

## Sheet: Supplementary Table 2
Supplementary Table 2. GO terms enriched among differentially expressed genes in L. monocytogenes wild type under bile exposure compared to BHI control
GO term	Categories	Description
GO:0044419	Biological Process	interspecies interaction between organisms
GO:0006952	Biological Process	defense response
GO:0020033	Biological Process	antigenic variation
GO:0051805	Biological Process	evasion or tolerance of immune response of other organism involved in symbiotic interaction
GO:0051807	Biological Process	evasion or tolerance of defense response of other organism involved in symbiotic interaction
GO:0051809	Biological Process	passive evasion of immune response of other organism involved in symbiotic interaction
GO:0051832	Biological Process	avoidance of defenses of other organism involved in symbiotic interaction
GO:0051834	Biological Process	evasion or tolerance of defenses of other organism involved in symbiotic interaction
GO:0052173	Biological Process	response to defenses of other organism involved in symbiotic interaction
GO:0052564	Biological Process	response to immune response of other organism involved in symbiotic interaction

## Sheet: Supplementary Table 3
Supplementary Table 3. List of σA-dependent genes under both BHI and bile conditions
Locus tag	lmo	Gene name	Operon	Product	FC Bile	FC BHI
LMRG_00012	lmo0319	bglA		6-phospho-beta-glucosidase (EC 3.2.1.86)	2.31744	2.04248
LMRG_00015	lmo0323			Endonuclease/exonuclease/phosphatase family protein	4.65766	3.26842
LMRG_00021	lmo0327			Internalin-like protein (LPXTG motif) Lmo0327 homolog, Murein-hydrolysing domain	2.10215	2.12282
LMRG_00033	lmo0342		LMRG_00041-LMRG_00033	Transketolase	4.13931	3.3686
LMRG_00034	lmo0343	tal2		Transaldolase	5.89306	5.49583
LMRG_00035	lmo0344			oxidoreductase, short-chain dehydrogenase/ Reductase family	5.80405	4.28182
LMRG_00036	lmo0345			Ribose 5-phosphate isomerase B	4.75639	4.88684
LMRG_00038	lmo0347			Phosphoenolpyruvate-dihydroxyacetone phosphotransferase, ADP-binding subunit DhaL, Subunit of predicted transporter complex of dihydroxyacetone	5.78103	5.92229
LMRG_00039	lmo0348			Phosphoenolpyruvate-dihydroxyacetone phosphotransferase, Dihydroxyacetone binding subunit DhaK, Subunit of predicted transporter complex of dihydroxyacetone	4.94906	4.85325
LMRG_00041	lmo0350			Hypothetical protein	3.47845	5.51882
LMRG_00065	lmo0373		LMRG_00064-LMRG_00066	PTS system, cellobiose-specific IIC component	2.38967	2.77681
LMRG_00076	lmo0383		LMRG_00076-LMRG_00078, LMRG_02971	Methylmalonate-semialdehyde dehydrogenase/Malonate-semialdehyde dehydrogenase	2.25175	2.25183
LMRG_02971				3,5/4-trihydroxycyclohexa-1,2-dione hydrolase	2.49754	2.55486
LMRG_00092	lmo0399		LMRG_00091-LMRG_00095	PTS fructose transporter subunit IIB	26.2711	108.462
LMRG_00093	lmo0400			PTS system, fructose-specific, IIC component	32.1372	49.6573
LMRG_00094	lmo0401			Alpha-mannosidase	17.5017	17.4592
LMRG_00095	lmo0402			PRD/PTS system IIA 2 domain protein, transcriptional antiterminator	3.89417	3.28926
LMRG_00117	lmo0425		LMRG_00117-LMRG_00121	Transcription antiterminator, BglG family, PTS sugar transporter	2.82696	3.57739
LMRG_00119	lmo0427			PTS system, fructose-specific IIB component, PTS fructose transporter subunit IIB	2.10182	4.17789
LMRG_00120	lmo0428			PTS system, fructose-specific, IIC component, PTS mannose transporter subunit IIAB	2.64789	2.8407
LMRG_00121	lmo0429			Glycosyl hydrolase, family 38	3.57742	3.73499
LMRG_00180	lmo0499		LMRG_00179-LMRG_00181	Ribulose-phosphate 3-epimerase	2.70867	5.22669
LMRG_00182	lmo0501		LMRG_00182-LMRG_00189	Predicted galactitol operon regulator (Transcriptional antiterminator), BglG family, PTS system, mannitol/fructose-specific IIA component	2.00682	2.07249
LMRG_00198	lmo0517			Phosphoglycerate mutase family, histidine phosphatase family protein	12.0971	8.21558
LMRG_00202	lmo0521			6-phospho-beta-glucosidase	3.2217	2.55229
LMRG_00218	lmo0536			Glycosyl hydrolase, family 4, 6-phospho-beta-glucosidase	2.90091	3.07689
LMRG_00225	lmo0543		LMRG_00227-LMRG_00224	PTS system, glucitol/sorbitol-specific IIB component and second of two IIC components	3.74381	3.29145
LMRG_00226	lmo0544			PTS system, glucitol/sorbitol-specific IIC component	6.68212	5.12869
LMRG_00287	lmo0604			Hypothetical protein	2.57375	2.06355
LMRG_00330	lmo0643			Transaldolase	9.16572	8.66901
LMRG_00495	lmo1034		LMRG_00492-LMRG_00496, LMRG_02973	Glycerol kinase	2.02882	2.5484
LMRG_00503	lmo1042			Molybdopterin molybdenumtransferase MoeA	2.39798	2.42073
LMRG_00506	lmo1045		LMRG_00504-LMRG_00508	Molybdenum cofactor biosynthesis protein MoaD, Molybdopterin synthase sulfur carrier subunit	2.52456	2.03747
LMRG_00507	lmo1046			Molybdenum cofactor biosynthesis protein MoaC, Cyclic pyranopterin monophosphate synthase MoaC	3.01008	2.07817
LMRG_00508	lmo1047			Molybdenum cofactor biosynthesis protein MoaA	3.30504	2.04021
LMRG_00509	lmo1048		LMRG_00509-LMRG_00510	Molybdenum cofactor biosynthesis protein MoaB	2.12599	2.02412
LMRG_00580	lmo1137			Hypothetical protein	4.78924	2.50236
LMRG_00585	lmo1142		LMRG_00585-LMRG_00586	Cob(III)alamin reductase @ Cob(II)alamin reductase	2.40654	2.5996
LMRG_00586	lmo1143			Propanediol utilization polyhedral body protein PduT	3.53864	2.46419
LMRG_00593	lmo1150			Propanediol utilization transcriptional activator	3.73752	2.98316
LMRG_00617	lmo1171	pduQ		Alcohol dehydrogenase	2.17841	2.49963
LMRG_00619	lmo1173		LMRG_00618-LMRG_00619	Ethanolamine sensory transduction histidine kinase	2.18454	2.30166
LMRG_00621	lmo1175	eutB	LMRG_00621-LMRG_00626	Ethanolamine ammonia-lyase heavy chain	2.58923	4.39702
LMRG_00636	lmo1190			Substrate-specific component CblT of predicted B12-regulated ECF transporter for dimethylbenzimidazole, membrane protein	5.11271	2.82162
LMRG_00703	lmo1254		LMRG_00703-LMRG_00704	Trehalose-6-phosphate hydrolase	8.6832	8.43667
LMRG_00704	lmo1255			PTS system, trehalose-specific IIB component, PTS system, trehalose-specific IIC component	8.36745	8.424
LMRG_00743	lmo1293	glpD	LMRG_00742-LMRG_00743	Aerobic glycerol-3-phosphate dehydrogenase	9.6777	12.6184
LMRG_01013	lmo1866		LMRG_01012-LMRG_01014	ATP/GTP-binding protein, SA1392 homolog, Phosphoenolpyruvate synthase regulatory protein	2.02238	2.31028
LMRG_01014	lmo1867			Pyruvate,phosphate dikinase	3.34982	3.47447
LMRG_01026	lmo1879	cspD		Cold shock protein CspB	6.098	5.92995
LMRG_01141	lmo1993	pdp		Pyrimidine-nucleoside phosphorylase	2.17122	2.29034
LMRG_01145	lmo1997		LMRG_01152-LMRG_01145	PTS system, mannose-specific IIA component	5.60323	8.62195
LMRG_01146	lmo1998			Putative glucosamine-fructose-6-phosphate aminotransferase	5.70644	7.87665
LMRG_01147	lmo1999			Putative glucosamine-fructose-6-phosphate aminotransferase	5.24822	8.27623
LMRG_01148	lmo2000			PTS system, mannose-specific IID component	5.05121	9.11776
LMRG_01150	lmo2002			PTS system, mannose-specific IIB component	3.66708	5.90298
LMRG_01155	lmo2007		LMRG_01157-LMRG_01155	Multiple sugar ABC transporter, substrate-binding protein	3.05923	2.79332
LMRG_01158	lmo2010		LMRG_01159-LMRG_01158	DNA-binding response regulator, AraC family	2.65913	2.26893
LMRG_01245	lmo2094		LMRG_01250-LMRG_01244	Class II aldolase/adducin domain protein	5.30417	5.28783
LMRG_01246	lmo2095			Tagatose-6-phosphate kinase, 1-phosphofructokinase, Carbohydrate kinase	8.68257	9.21359
LMRG_01247	lmo2096			PTS system, galactitol-specific IIC component	7.11941	8.76616
LMRG_01248	lmo2097			PTS system, galactitol-specific IIB component	7.97014	9.31337
LMRG_01249	lmo2098			PTS system, galactitol-specific IIA component	7.70229	14.3516
LMRG_01250	lmo2099			Putative transcriptional regulator, transcriptional antiterminator	10.3747	9.17062
LMRG_01275	lmo2121		LMRG_01278-LMRG_01275	Maltose phosphorylase	2.40956	3.30618
LMRG_01276	lmo2122			Maltodextrose utilization protein MalA	2.01448	4.08114
LMRG_01278	lmo2124			Maltose/maltodextrin ABC transporter, Permease protein MalF, Subunit of predicted ATP-driven transporter complex of maltose/a maltodextrin	2.10865	3.2036
LMRG_01431	lmo1539			Glycerol uptake facilitator protein	7.63246	9.73362
LMRG_01432	lmo1538	glpK		Glycerol kinase	4.95996	6.35978
LMRG_01491	lmo2352			HTH-type transcriptional regulator YtlI, LysR family	2.94296	2.32341
LMRG_01495	lmo2348		LMRG_01492-LMRG_01500	L-Cystine ABC transporter, permease protein TcyL, subunit of predicted ATP-driven transporter complex of CYSTINE	3.0792	3.56089
LMRG_01496	lmo2347			L-Cystine ABC transporter, permease protein TcyM, subunit of predicted ATP-driven transporter complex of CYSTINE	2.98232	3.54063
LMRG_01497	lmo2346			L-Cystine ABC transporter, ATP-binding protein TcyN, subunit of predicted ATP-driven transporter complex of CYSTINE	3.5861	3.28025
LMRG_01498	lmo2345			Bacterial luciferase family protein YtmO, in cluster with L-cystine ABC transporter, subunit of predicted ATP-driven transporter complex of CYSTINE, LLM class flavin-dependent oxidoreductase	3.13165	3.64804
LMRG_01499	lmo2344			Glutaredoxin family protein, NrdH-redoxin	2.93852	4.03797
LMRG_01502	lmo2341		LMRG_01502-LMRG_01503	Carbohydrate kinase	3.57623	2.53884
LMRG_01503	lmo2340			Pseudouridine-5'-phosphate glycosidase	3.57258	2.74102
LMRG_01507	lmo2336	fruB	LMRG_01506-LMRG_01508	1-phosphofructokinase	2.0937	2.78539
LMRG_01518	lmo2326		LMRG_01515-LMRG_01518, LMRG_02984, LMRG_02920	Protein gp41 [Bacteriophage A118]	7.10584	5.26863
LMRG_02920	lmo2324			Phage antirepressor protein / Antirepressor [Bacteriophage A118]	5.85034	8.74668
LMRG_01526	lmo2317		LMRG_01524-LMRG_01527, LMRG_02921	Protein gp49, replication initiation [Bacteriophage A118], Replication protein DnaD	5.91283	5.76199
LMRG_01527				Hypothetical protein	6.36369	8.39198
LMRG_01534	lmo2298		LMRG_01531-LMRG_01534	Phage minor capsid protein	8.13005	17.7173
LMRG_01535	lmo2297		LMRG_01535-LMRG_01542	Phage capsid scaffolding protein	11.8208	10.9296
LMRG_01544	lmo2288		LMRG_01543-LMRG_01554	Phage protein	5.88875	6.46354
LMRG_01652	lmo2180			Hypothetical protein	2.01976	2.71333
LMRG_01657	lmo2175			Oxidoreductase, Short-chain dehydrogenase/reductase family	7.51238	5.1343
LMRG_01669	lmo2163		LMRG_01669-LMRG_01673	Myo-inositol 2-dehydrogenase 1, Oxidoreductase	12.403	13.1813
LMRG_01670	lmo2162			Myo-inosose-2 dehydratase	12.2285	15.3611
LMRG_01671	lmo2161			Trehalose utilization protein ThuA	13.6926	14.6574
LMRG_01672	lmo2160			2-keto-myo-inositol isomerase	17.4659	15.3751
LMRG_01673	lmo2159			Inositol 2-dehydrogenase/D-chiro-inositol 3-dehydrogenase	12.3152	15.3734
LMRG_01676	lmo2156			Hypothetical protein	3.03222	2.51774
LMRG_01811	lmo2437			Hypothetical protein	2.101	2.17949
LMRG_01812	lmo2436			Beta-glucoside bgl operon antiterminator, BglG family	2.02659	2.37587
LMRG_01896	lmo2801	nanE	LMRG_01896-LMRG_01898	N-acetylmannosamine-6-phosphate 2-epimerase	2.91911	3.08268
LMRG_01897	lmo2800			oxidoreductase, Gfo/Idh/MocA family, dehydrogenase	2.8782	2.07283
LMRG_01898	lmo2799			PTS system, mannitol-specific IIB component, PTS system, mannitol-specific IIC component	3.10022	2.96192
LMRG_01900	lmo2797		LMRG_01899-LMRG_01902	PTS system, mannitol-specific IIA component	3.19967	2.61904
LMRG_01923	lmo2772		LMRG_01923-LMRG_01924	PTS system, beta-glucoside-specific IIB component, PTS system, beta-glucoside-specific IIC component, PTS system, beta-glucoside-specific IIA component	2.11488	3.60553
LMRG_01930	lmo2765		LMRG_01933-LMRG_01930	PTS system, cellobiose-specific IIA component	4.99815	4.27315
LMRG_01933	lmo2762			PTS system, cellobiose-specific IIB component	10.7824	10.9304
LMRG_01953	lmo2743		LMRG_01953-LMRG_01954	Transaldolase	3.92731	2.93757
LMRG_01954	lmo2742			Hypothetical protein	4.15291	3.0544
LMRG_01961	lmo2735		LMRG_01960-LMRG_01962	Putative sucrose phosphorylase, Alpha-amylase	2.08351	2.05652
LMRG_02014	lmo0914		LMRG_02014-LMRG_02017	PTS system, cellobiose-specific IIB component	6.9023	5.68505
LMRG_02015	lmo0915			PTS system, cellobiose-specific IIC component	5.20824	5.3542
LMRG_02016	lmo0916			PTS system, cellobiose-specific IIA component	4.12978	8.87727
LMRG_02017	lmo0917			6-phospho-beta-glucosidase	6.36067	7.31944
LMRG_02018	lmo0918			PRD/PTS system IIA 2 domain protein	3.30225	2.3132
LMRG_02130	lmo2590			ATP-binding protein, Mrp/Nbp35 family	2.01885	2.49045
LMRG_02205	lmo2660		LMRG_02207-LMRG_02204	Transketolase	2.3932	2.58941
LMRG_02206	lmo2661			Ribulose-phosphate 3-epimerase	4.7638	4.24515
LMRG_02207	lmo2662			Ribose 5-phosphate isomerase B	5.96522	4.15337
LMRG_02208	lmo2663		LMRG_02210-LMRG_02208	Galactitol-1-phosphate 5-dehydrogenase, Sorbitol dehydrogenase	4.61109	4.15978
LMRG_02210	lmo2665			PTS system, galactitol-specific IIC component	6.61218	5.5227
LMRG_02211	lmo2666			PTS system, galactitol-specific IIB component	4.33506	3.97631
LMRG_02212	lmo2667		LMRG_02213-LMRG_02212	PTS system, galactitol-specific IIA component	3.83201	5.11096
LMRG_02213	lmo2668			Predicted galactitol operon regulator (Transcriptional antiterminator), BglG family, PTS system, mannitol/fructose-specific IIA component	3.82938	5.18642
LMRG_02261	lmo0837	hpt		Hexose phosphate transporter	2.86424	4.52572
LMRG_02282	lmo0859		LMRG_02282-LMRG_02288	Multiple sugar ABC transporter, substrate-binding protein, subunit of predicted ATP-driven transporter complex of a sugar	8.66563	5.19595
LMRG_02283	lmo0860			Multiple sugar ABC transporter, membrane-spanning permease protein MsmF, subunit of predicted ATP-driven transporter complex of a sugar	6.08148	3.11889
LMRG_02284	lmo0861			Sugar ABC transporter, permease protein precursor, subunit of predicted ATP-driven transporter complex of a sugar	6.01992	3.85291
LMRG_02285	lmo0862			Trehalose-6-phosphate hydrolase	3.20117	2.68093
LMRG_02297	lmo0873		LMRG_02297-LMRG_02303	Transcriptional antiterminator, PTS fructose transporter subunit IIA	2.53332	5.44976
LMRG_02298	lmo0874			PTS system, beta-glucoside-specific, IIA component, Subunit of predicted transporter complex of a beta-glucoside, PTS lactose transporter subunit IIA	4.03406	12.9993
LMRG_02299	lmo0875			PTS system, beta-glucoside-specific, IIB component, subunit of predicted transporter complex of a beta-glucoside	6.19579	6.99944
LMRG_02300	lmo0876			PTS system, beta-glucoside-specific, IIC component, subunit of predicted transporter complex of a beta-glucoside	6.74807	5.88288
LMRG_02301	lmo0877			Glucosamine-6-phosphate deaminase	3.54592	10.0809
LMRG_02302	lmo0878			Oxidoreductase, aldo/keto reductase family	8.92917	9.37461
LMRG_02303	lmo0879			Sugar phosphate isomerases/epimerases	6.89907	7.18107
LMRG_02371	lmo0122		LMRG_02369-LMRG_02378	Phage tail fiber	2.00442	3.42496
LMRG_02372	lmo0123			Putative tail or base plate protein gp18 [Bacteriophage A118], minor structural protein	2.07116	3.67161
LMRG_02384	lmo0135	ctaP		Cysteine transport associated protein, peptide ABC transporter substrate-binding protein	3.43283	2.07332
LMRG_02422	lmo2851			Transcriptional regulator of rhamnose utilization, AraC family	4.11955	6.67455
LMRG_02456	lmo0027			PTS system, beta-glucoside-specific IIB component PTS system, beta-glucoside-specific IIC component PTS system, beta-glucoside-specific IIA component	10.4101	12.566
LMRG_02567	lmo0301		LMRG_02567-LMRG_02570	PTS system, beta-glucoside-specific, IIA component	10.9897	10.1258
LMRG_02568	lmo0300			Phospho-β-galactosidase / Beta-glucosidase	7.67686	13.2615
LMRG_02569	lmo0299			PTS system, cellobiose-specific IIB component	5.65848	15.3677
LMRG_02570	lmo0298			PTS system, cellobiose-specific IIC component	9.67698	8.69167
LMRG_02597	lmo0278			Multiple sugar ABC transporter, ATP-binding protein	7.44189	7.24675
LMRG_02622	lmo0200	prfA	prfA-plcA	Listeriolysin regulatory protein prfA	4.5803	2.66118
LMRG_02623	lmo0201	plcA		Phosphatidylinositol-specific phospholipase C	12.4374	9.67209
LMRG_02626	lmo0204	actA	mpl-actA-plcB	Actin assembly-inducing protein ActA	6.41854	6.71457
LMRG_02627	lmo0205	plcB		Broad-substrate range phospholipase C	7.48322	7.06402
LMRG_02628	lmo0206			Distant similarity with viral glycoprotein gp160 of HIV type 1	7.85359	5.8572
LMRG_02629	lmo0207			Hypothetical protein	2.44081	2.51665
LMRG_02648	lmo0261			Beta-glucosidase, 6-phospho-beta-glucosidase	2.53091	2.70197
LMRG_02682	lmo2585		LMRG_02681-LMRG_02682	Hypothetical protein YrhD	3.24991	3.46419
LMRG_02683	lmo2584			Formate dehydrogenase chain D, sulfurtransferase FdhD	9.29843	3.54209
LMRG_02746	lmo0181		LMRG_02743-LMRG_02746	N-Acetyl-D-glucosamine ABC transport system, Sugar-binding protein, Subunit of predicted ATP-driven transporter complex of CPD-12541	3.45578	2.44416
LMRG_02747	lmo0182		LMRG_02747-LMRG_02748, LMRG_02970	Glycosyl hydrolase, family 31	2.72259	2.12334
LMRG_02825	lmo1786	inlC		Internalin C	3.08855	2.20203
LMRG_RS10435				Hypothetical protein	4.86783	2.55652
LMRG_RS14625				Phosphoenolpyruvate synthase	2.25136	2.08857

## Sheet: Supplementary Table 4
Supplementary Table 4. GO terms enriched among σA-dependent genes in both conditions
GO term	Categories	Description
GO:0005975	Biological Process	Carbohydrate metabolic process
GO:0006066	Biological Process	Alcohol metabolic process
GO:0006071	Biological Process	Glycerol metabolic process
GO:0006098	Biological Process	Pentose-phosphate shunt
GO:0006739	Biological Process	NADP metabolic process
GO:0006740	Biological Process	NADPH regeneration
GO:0006777	Biological Process	Mo-molybdopterin cofactor biosynthetic process
GO:0006810	Biological Process	Transport
GO:0007154	Biological Process	Cell communication
GO:0007165	Biological Process	Signal transduction
GO:0008150	Biological Process	Biological process
GO:0008643	Biological Process	Carbohydrate transport
GO:0009401	Biological Process	PTS System: phosphoenolpyruvate-dependent sugar phosphotransferase system
GO:0015766	Biological Process	Disaccharide transport
GO:0019720	Biological Process	Mo-molybdopterin cofactor metabolic process
GO:0032324	Biological Process	Molybdopterin cofactor biosynthetic process
GO:0042558	Biological Process	Pteridine-containing compound metabolic process
GO:0042559	Biological Process	Pteridine-containing compound biosynthetic process
GO:0042946	Biological Process	Glucoside transport
GO:0043545	Biological Process	Molybdopterin cofactor metabolic process
GO:0050789	Biological Process	Regulation of biological process
GO:0050794	Biological Process	Regulation of cellular process
GO:0051234	Biological Process	Establishment of localization
GO:0065007	Biological Process	Biological regulation
GO:0003824	Molecular Function	Catalytic activity
GO:0004553	Molecular Function	Hydrolase activity, hydrolyzing O-glycosyl compounds
GO:0005215	Molecular Function	Transporter activity
GO:0005351	Molecular Function	Carbohydrate:proton symporter activity
GO:0005402	Molecular Function	Carbohydrate:cation symporter activity
GO:0008324	Molecular Function	Cation transmembrane transporter activity
GO:0008422	Molecular Function	Beta-glucosidase activity
GO:0008982	Molecular Function	protein-N(PI)-phosphohistidine-sugar phosphotransferase activity
GO:0015075	Molecular Function	Ion transmembrane transporter activity
GO:0015144	Molecular Function	Carbohydrate transmembrane transporter activity
GO:0015291	Molecular Function	Secondary active transmembrane transporter activity
GO:0015293	Molecular Function	Symporter activity
GO:0015294	Molecular Function	Solute:cation symporter activity
GO:0015295	Molecular Function	Solute:proton symporter activity
GO:0016301	Molecular Function	Kinase activity
GO:0016740	Molecular Function	Transferase activity
GO:0016772	Molecular Function	Transferase activity,
GO:0016773	Molecular Function	Phosphotransferase activity, alcohol group as acceptor
GO:0016798	Molecular Function	Hydrolase activity, acting on glycosyl bonds
GO:0022804	Molecular Function	Active transmembrane transporter activity
GO:0022857	Molecular Function	Transmembrane transporter activity
GO:0022891	Molecular Function	Transmembrane transporter activity
GO:0022892	Molecular Function	Transmembrane transporter activity
GO:0051119	Molecular Function	Sugar transmembrane transporter activity

## Sheet: Supplementary Table 5
Supplementary Table 5. List of σA-dependent genes in BHI
LMRG Locus taq	lmo Locus taq	Gene name	Operon	Annotation	FC	Adjusted p-value
LMRG_00042	lmo0351			Phosphoenolpyruvate-dihydroxyacetone phosphotransferase, subunit DhaM; DHA-specific IIA component	5.55	0
LMRG_00053	lmo0361		LMRG_00054-LMRG_00053	Twin-arginine translocation protein TatC	3.56	0
LMRG_00054	lmo0362			Twin-arginine translocase TatA/TatE family subunit	3.49	0
LMRG_00057	lmo0365		LMRG_00057-LMRG_00059	Ferrous iron transport permease EfeU	3.02	0
LMRG_00058	lmo0366			Ferrous iron transport periplasmic protein EfeO,	3.52	0
LMRG_00059	lmo0367			Ferrous iron transport deferrochelatase/peroxidase EfeB	3.46	0
LMRG_00064	lmo0372		LMRG_00064-LMRG_00066	6-phospho-Beta-glucosidase	2.53	0.002
LMRG_00118	lmo0426		LMRG_00117-LMRG_00121	PTS system, fructose-specific IIA component, PTS mannose transporter subunit IIAB	3.49	0
LMRG_00165	lmo0484			Heme-degrading cytoplasmic oxygenase IsdG	2.42	0
LMRG_00183	lmo0502		LMRG_00182-LMRG_00189	Polysialic acid capsule expression protein Kps, sugar isomerase	2.05	0.042
LMRG_00243	lmo0561		LMRG_00251-LMRG_00243	Phosphoribosyl-ATP pyrophosphatase	2.34	0
LMRG_00246	lmo0564	hisA		Phosphoribosylformimino-5-aminoimidazole carboxamide ribotide isomerase	2.6	0
LMRG_00247	lmo0565	hisH		Imidazole glycerol phosphate synthase	2.06	0
LMRG_00387	lmo0698		cheYA-LMRG_00391	Flagellar motor switch protein FliN	2.05	0
LMRG_00399	lmo0710		LMRG_00398-LMRG_00401	Flagellar basal-body rod protein FlgB	2.05	0
LMRG_00401	lmo0712	fliE		Flagellar hook-basal body complex protein FliE	2.02	0
LMRG_00426	lmo0738		LMRG_00423-LMRG_00427	PTS system, D-allose-specific IIB component PTS system, D-allose-specific IIC component PTS system, D-allose-specific IIA component	2.02	0.002
LMRG_00505	lmo1044		LMRG_00504-LMRG_00508	Molybdenum cofactor biosynthesis protein MoaE	2.3	0.003
LMRG_00705	lmo1256			DNA mismatch repair protein MutT	2.06	0.014
LMRG_01117	lmo1970		LMRG_01121-LMRG_01115	Phosphotriesterase	2.07	0.024
LMRG_01120	lmo1973			Lmo1973 protein, transcriptional antiterminator 2C bglG family	2.44	0.026
LMRG_01132	lmo1984	ilvB	ilv-leu	Acetolactate synthase large subunit	2.23	0.016
LMRG_01134	lmo1986	ilvC		Ketol-acid reductoisomerase	2.52	0.001
LMRG_01135	lmo1987	leuA		2-isopropylmalate synthase	2.12	0.014
LMRG_01149	lmo2001		LMRG_01152-LMRG_01145	PTS system, mannose-specific IIC component	6.98	0
LMRG_01151	lmo2003			Transcriptional regulator, GntR family	3.07	0
LMRG_01152	lmo2004			Transcriptional regulator, GntR family	2.78	0
LMRG_01252	lmo2101	pdxS	pdxST	Pyridoxine biosynthesis glutamine amidotransferase, synthase subunit, Pyridoxal 5'-phosphate synthase lyase subunit PdxS	2.33	0
LMRG_01253	lmo2102	pdxT		Pyridoxine biosynthesis glutamine amidotransferase, glutaminase subunit Pyridoxal 5'-phosphate synthase glutaminase subunit PdxT	2.28	0
LMRG_01277	lmo2123		LMRG_01278-LMRG_01275	Maltose/maltodextrin ABC transporter, permease protein MalG	5.31	0
LMRG_01279	lmo2125			Maltose/maltodextrin ABC transporter, substrate binding periplasmic protein MalE	3.73	0
LMRG_01492	lmo2351		LMRG_01492-LMRG_01500	FMN reductase (NADPH)	3.77	0.001
LMRG_01493	lmo2350			Acetyltransferase, GNAT family	4.06	0
LMRG_01494	lmo2349			L-Cystine ABC transporter, Periplasmic cystine-binding protein TcyK, subunit of predicted ATP-driven transporter complex of CYSTINE, amino acid ABC transporter substrate-binding protein	4.1	0
LMRG_01500	lmo2343			Coenzyme F420-dependent N5,N10-methylene tetrahydromethanopterin reductase and related flavin-dependent oxidoreductases	3.54	0
LMRG_01516			LMRG_01515-LMRG_01518, LMRG_02984, LMRG_02920	Hypothetical protein	52.64	0.008
LMRG_01517	lmo2327			Hypothetical protein	7.92	0
LMRG_01622	lmo2210			Hypothetical protein	3.86	0
LMRG_01647	lmo2185		LMRG_01646-LMRG_01647	Cell surface protein IsdA, transfers heme from hemoglobin to apo-IsdC	2.73	0
LMRG_01648	lmo2184	fufA	LMRG_01648-LMRG_01651	Heme transporter IsdDEF, lipoprotein IsdE	2.67	0
LMRG_01650	lmo2182			Heme transporter analogous to IsdDEF, ATP-binding protein	2.35	0.005
LMRG_01653	lmo2179			Putative peptidoglycan bound protein (LPXTG motif) Lmo2179 homolog	2.24	0
LMRG_01761	lmo2487			Hypothetical protein	2.81	0
LMRG_01899	lmo2798		LMRG_01899-LMRG_01902	Hydrolase, haloacid dehalogenase-like family	3.33	0.002
LMRG_01916	lmo2781		LMRG_01914-LMRG_01917	Beta-glucosidase	2	0.005
LMRG_01924	lmo2771		LMRG_01923-LMRG_01924	6-phospho-beta-glucosidase	3.25	0
LMRG_01962	lmo2734		LMRG_01960-LMRG_01962	Glycosyl hydrolase, family 38, Alpha-mannosidase	2.32	0
LMRG_01963	lmo2733			PTS system, fructose-specific IIABC component	2.19	0.001
LMRG_02190			LMRG_02193-LMRG_02190	Hypothetical protein	3.61	0.001
LMRG_02191	lmo2646			Protein of unknown function	2.18	0.007
LMRG_02192	lmo2647			Creatinine amidohydrolase	2.65	0.002
LMRG_02209	lmo2664		LMRG_02210-LMRG_02208	Galactitol-1-phosphate 5-dehydrogenase	4.16	0
LMRG_02258	lmo0835		LMRG_02257-LMRG_02258	Putative peptidoglycan bound protein (LPXTG motif) Lmo0835 homolog	3.49	0.032
LMRG_02349	lmo0100			Hypothetical protein	2.01	0.001
LMRG_02358	lmo0109		LMRG_02358-LMRG_02359	Transcriptional regulator, AraC family	2.39	0
LMRG_02365	lmo0116	lmaC	lmaDCBA	LmaC, associated with virulence in Listeria	2.97	0.01
LMRG_02369	lmo0120		LMRG_02369-LMRG_02378	Hypothetical protein	3.17	0.05
LMRG_02374	lmo0125			Hypothetical protein	3.77	0
LMRG_02376	lmo0127			Hypothetical protein	3.58	0
LMRG_02377	lmo0128			Holin	2.81	0.044
LMRG_02379	lmo0130			Bifunctional metallophosphatase/5'-nucleotidase	6.89	0
LMRG_02418	lmo2847		LMRG_02421-LMRG_02417	Rhamnulose-1-phosphate aldolase	3.05	0.018
LMRG_02625	lmo0203	mpl	mpl-actA-plcB	Zinc metalloproteinase precursor	2.96	0
LMRG_02649	lmo0260			Hydrolase	2.64	0
LMRG_02681	lmo2586		LMRG_02681-LMRG_02682	Formate dehydrogenase related protein	2.27	0.027
LMRG_02701	lmo2567		LMRG_02700-LMRG_02701	Hypothetical protein	4.87	0.006
LMRG_02764	lmo1690			membrane protein	2.43	0
LMRG_RS14570				Hypothetical protein	4.96	0.026

## Sheet: Supplementary Table 6
Supplementary Table 6. List of σA-dependent bile inducible genes
LMRG Locus taq	lmo Locus taq	Gene name	Operon	Annotation	FC	Adjusted p-value
LMRG_00032	lmo0341			Bacteriocin immunity protein	2.03	0.001
LMRG_00037	lmo0346	tpiA2	LMRG_00041-LMRG_00033	Triosephosphate isomerase	5.83	0
LMRG_00087	lmo0394			Peptidase Lmo0394 homolog, peptidase P60	2.55	0
LMRG_00091	lmo0398		LMRG_00091-LMRG_00095	PTS fructose transporter subunit IIA	27.72	0
LMRG_00127	lmo0434	inlB	inlAB	Internalin B	3.04	0
LMRG_00181	lmo0500		LMRG_00179-LMRG_00181	Transaldolase	4.93	0.001
LMRG_00245	lmo0563	hisF	LMRG_00251-LMRG_00243	Imidazole glycerol phosphate synthase cyclase subunit	2.11	0.006
LMRG_00295	lmo0612	MarR	LMRG_00295-LMRG_00296	Transcriptional regulator, MarR family	2.07	0.002
LMRG_00421	lmo0733			Transcriptional regulator, XRE family	2.13	0.002
LMRG_00422	lmo0734			Transcriptional regulator of D-allose utilization, LacI family	2.15	0
LMRG_00427	lmo0739		LMRG_00423-LMRG_00427	6-phospho-beta-glucosidase	2.02	0
LMRG_00504	lmo1043		LMRG_00504-LMRG_00508	Molybdopterin-guanine dinucleotide biosynthesis, protein MobB	2.37	0.017
LMRG_00581	lmo1138			ATP-dependent Clp protease proteolytic subunit	3.89	0
LMRG_00589	lmo1146		LMRG_00587-LMRG_00592	Predicted alpha-ribazole-5-phosphate synthase, CblS for cobalamin biosynthesis	2.33	0.01
LMRG_00592	lmo1149			Alpha-ribazole-5\'-phosphate phosphatase	3.09	0.019
LMRG_00622	lmo1176	eutC	LMRG_00621-LMRG_00626	Ethanolamine ammonia-lyase light chain3	3.17	0.01
LMRG_00639	lmo1193		LMRG_00637-LMRG_00655	Cobalt-precorrin-8x methylmutase	2.85	0.019
LMRG_00691	lmo1245			Hypothetical protein	2.16	0
LMRG_00839	lmo1387			Pyrroline-5-carboxylate reductase, ProG-like	2.23	0.01
LMRG_00840	lmo1388	tcsA		Unspecified monosaccharide ABC transport system, CD4+ T cell-stimulating antigen, Lipoprotein	2.94	0.019
LMRG_00926	lmo1473	dnaK	hrcA-grpE-dnaK-dnaJ	Chaperone protein DnaK	2.23	0
LMRG_01012	lmo1865		LMRG_01012-LMRG_01014	CBS domain protein, lmo1865 homolog	2.17	0.019
LMRG_01119	lmo1972		LMRG_01121-LMRG_01115	Pentitol PTS system enzyme II B component	2.71	0.003
LMRG_01157	lmo2009		LMRG_01157-LMRG_01155	ABC transporter, permease protein	4.14	0
LMRG_01218	lmo2068	groL	groSL	Heat shock protein 60 family chaperone GroEL	4.64	0
LMRG_01235	lmo2084		LMRG_01235-LMRG_01234	Aminoglycoside phosphotransferase	2.23	0
LMRG_01524			LMRG_01524-LMRG_01527, LMRG_02921	Protein gp47, recombination-related [Bacteriophage A118]	5.44	0
LMRG_01525				Recombinational DNA repair protein RecT (prophage associated)	6.17	0
LMRG_02921				Hypothetical protein	3.99	0.009
LMRG_01529	lmo2303		LMRG_01528-LMRG_01529	LmaC, associated with virulence in Listeria	4.82	0
LMRG_01531	lmo2301		LMRG_01531-LMRG_01534	Terminase small subunit [Bacteriophage A118]	2.16	0.032
LMRG_01533	lmo2299			Portal protein [Bacteriophage A118]	4.46	0
LMRG_01536	lmo2296		LMRG_01535-LMRG_01542	Phage capsid protein	7.45	0
LMRG_01540	lmo2292			Protein gp11 [Bacteriophage A118]	10.72	0.019
LMRG_01543	lmo2289		LMRG_01543-LMRG_01554	Protein gp14 [Bacteriophage A118]	14.96	0.019
LMRG_01545	lmo2287			Tail tape-measure protein [Bacteriophage A118]	2.87	0
LMRG_01626	lmo2206	clpB	clpB-gpmA	ATP-dependent Clp protease, ATP-binding subunit ClpB	2.53	0.001
LMRG_01627	lmo2205	gpmA		Phosphoglycerate mutase	2.07	0.003
LMRG_01674	lmo2158	csbD		Stress response protein, CsbD family protein	3.06	0
LMRG_01708	lmo2539	glyA		Serine hydroxymethyltransferase	2.84	0
LMRG_01741	lmo2507	ftsE	ftsEX	Cell division transporter, ATP-binding protein FtsE	2.16	0
LMRG_01742	lmo2506	ftsX		Cell division protein FtsX	2.11	0
LMRG_01762	lmo2486			Hypothetical protein	2.11	0.003
LMRG_01780	lmo2468	clpP		ATP-dependent Clp protease proteolytic subunit	2.94	0
LMRG_01809	lmo2439			Hypothetical protein	2.24	0
LMRG_01815	lmo2433			Tributyrin esterase	2.72	0
LMRG_01931	lmo2764		LMRG_01933-LMRG_01930	N-acetylmannosamine kinase	3.74	0
LMRG_01932	lmo2763			PTS system, cellobiose-specific IIC component	3.76	0
LMRG_01934	lmo2761		LMRG_01935-LMRG_01934	Beta-glucosidase, 6-phospho-beta-glucosidase	5.93	0
LMRG_01938	lmo2758	guaB		Inosine-5'-monophosphate dehydrogenase, IMP dehydrogenase	2.28	0
LMRG_02000	lmo2697		LMRG_02002-LMRG_02000	Phosphoenolpyruvate-dihydroxyacetone phosphotransferase, Subunit DhaM; DHA-specific IIA component, Subunit of predicted transporter complex of dihydroxyacetone	2.02	0.01
LMRG_02204	lmo2659		LMRG_02207-LMRG_02204	Ribulose-phosphate 3-epimerase	2.05	0.027
LMRG_02247	lmo0822			Transcriptional regulator, MerR family	2.69	0
LMRG_02253	lmo0830	fbp		Fructose-1,6-bisphosphatase	2.21	0
LMRG_02286	lmo0863		LMRG_02282-LMRG_02288	Hypothetical protein	3.15	0
LMRG_02287	lmo0864			Predicted glycoside hydrolase	2.34	0.039
LMRG_02295	lmo0871			Transcriptional regulator, HxlR family, MarR family transcriptional regulator	2.4	0
LMRG_02356	lmo0107		LMRG_02357-LMRG_02356	ABC transporter, ATP-binding/permease protein	3.05	0
LMRG_02370	lmo0121		LMRG_02369-LMRG_02378	Phage tail length tape-measure protein, membrane protein	2.23	0.004
LMRG_02373	lmo0124			Hypothetical protein	2.14	0
LMRG_02375	lmo0126			Hypothetical protein	2.05	0.027
LMRG_02385	lmo0136		LMRG_02385-LMRG_02386	Oligopeptide transport system permease protein oppB, Peptide ABC transporter permease	3.22	0
LMRG_02386	lmo0137			Oligopeptide ABC transporter, permease protein	3.16	0
LMRG_02397	lmo0152			Oligopeptide ABC transporter, Periplasmic oligopeptide-binding protein oppA	2.23	0.002
LMRG_02539	lmo1732		LMRG_02540-LMRG_02539	ABC transporter, permease protein	2.45	0.01
LMRG_02540				Sugar ABC transport system, permease protein	2.07	0
LMRG_02541	lmo1730			Sugar ABC transporter, Periplasmic sugar-binding protein	2.9	0.019
LMRG_02546	lmo1725		LMRG_02546-LMRG_02548	Transcriptional regulator, GntR family	2.56	0.01
LMRG_02547	lmo1724			ABC transporter, ATP-binding protein	2.62	0
LMRG_02548	lmo1723			Hypothetical protein	2.03	0.019
LMRG_02563	lmo1707			Hypothetical protein YfkK	2.04	0.01
LMRG_02633	lmo0211	ctc		50S ribosomal protein L25, General stress protein Ctc	2.08	0
LMRG_02645	lmo0223	cysK		Cysteine synthase A	2.16	0
LMRG_02743	lmo0178		LMRG_02743-MRG_02746	Putative ROK-family transcriptional regulator	2.38	0
LMRG_02984			LMRG_01515-LMRG_01518, LMRG_02984, LMRG_02920	Hypothetical protein	27.35	0.04
LMRG_RS14620				Phosphoenolpyruvate synthase	2.38	0
LMRG_RS14705				Hypothetical protein	3.3	0.016
LMRG_RS14725				Hypothetical protein	2.2	0

## Sheet: Supplementary Table 7
Supplementary Table 7. Raw data of differential expressed genes (DEGs) by TaqMan qPCR
		LMRG_01669		LMRG 02283		plcA		LMRG_01149		LMRG_00091		gadT2
Strain	Ratio to WT	BHI	Bile	BHI	Bile	BHI	Bile	BHI	Bile	BHI	Bile	BHI	Bile
WT	Average	1	1	1	1	1	1	1	1	1	1	1	1
ΔsigBCHL	SD	1.60532	1.39615	1.97478	3.28219	3.5585	2.72443	2.53311	1.36691	2.4101	2.50571	0.401613	0.26183
WT	Average	0	0	0	0	0	0	0	0	0	0	0	0
ΔsigBCHL	SD	0.839896	0.341549	0.319025	1.70073	1.84832	0.63517	1.28746	0.540374	2.81875	0.609881	0.472505	0.0876524
